# Supplementary material for: 2-Amino-1,3-thia­zolium dihydrogen phosphate
Source: Acta Crystallogr Sect E Struct Rep Online. 2011 Nov 23;67(Pt 12):o3410–1. doi: 10.1107/S160053681104935X (PMC3239048; doi:10.1107/S160053681104935X)
Supplement: Supplementary file 1 [file e-67-o3410-sup1.cif]

##############################################################################
#                                                                            #
# This CIF contains the data in a paper accepted for publication in          #
# Acta Crystallographica Section E. It conforms to the requirements of       #
# Notes for Authors for Acta Crystallographica Section E, and has been       #
# peer reviewed under the auspices of the IUCr Commission on Journals.       #
#                                                                            #
# Full details of the Crystallographic Information File format               #
# are given in the paper "The Crystallographic Information File (CIF):       #
# a New Standard Archive File for Crystallography" by S. R. Hall, F. H.      #
# Allen and I. D. Brown [Acta Cryst. (1991), A47, 655-685].                  #
#                                                                            #
# The current version of the core CIF dictionary is obtainable from          #
# ftp://ftp.iucr.org/pub/cif_core.dic.                                       #
#                                                                            #
# Software is freely available for graphical display of the structure(s)     #
# in this CIF. For information consult the CIF software page                 #
# http://www.iucr.org/resources/cif/software.                                #
#                                                                            #
# This file may be used for bona fide research purposes within the           #
# scientific community so long as proper attribution is given to the journal # 
# article from which it was obtained.                                        #
#                                                                            #
##############################################################################
data_I
_audit_creation_method     SHELXL-97
_chemical_name_systematic
;
2-Amino-1,3-thiazolium dihydrogen phosphate
;
_chemical_name_common     '2-aminothiazolium (1+) dihydrogen phosphate'
_chemical_formula_moiety     'C3 H5 N2 S +, H2 O4 P -'
_chemical_formula_sum     'C3 H7 N2 O4 P S'
_chemical_formula_iupac     'C3 H5 N2 S +, H2 P O4 -'
_chemical_formula_weight     198.14
_chemical_melting_point     ?
_symmetry_cell_setting     monoclinic
_symmetry_space_group_name_H-M     'P 21/c'
_symmetry_space_group_name_hall     '-P 2ybc'
loop_
    _symmetry_equiv_pos_as_xyz
    'x, y, z'
    '-x, y+1/2, -z+1/2'
    '-x, -y, -z'
    'x, -y-1/2, z-1/2'
_cell_length_a     9.7581(2)
_cell_length_b     9.8826(2)
_cell_length_c     8.27940(10)
_cell_angle_alpha     90.00
_cell_angle_beta     90.680(2)
_cell_angle_gamma     90.00
_cell_volume     798.37(2)
_cell_formula_units_Z     4
_cell_measurement_reflns_used     6931
_cell_measurement_theta_min     4.4704
_cell_measurement_theta_max     66.7487
_cell_measurement_temperature     120.0
_exptl_crystal_description     plate
_exptl_crystal_colour     colourless
_exptl_crystal_size_max     0.4704
_exptl_crystal_size_mid     0.1738
_exptl_crystal_size_min     0.1340
_exptl_crystal_density_diffrn     1.648
_exptl_crystal_density_meas     ?
_exptl_crystal_density_method     'not measured'
_exptl_crystal_F_000     408
_exptl_absorpt_coefficient_mu     5.354
_exptl_absorpt_correction_type     multi-scan
_exptl_absorpt_process_details
;
(CrysAlis PRO; Agilent, 2010)
;
_exptl_absorpt_correction_T_min     0.45274
_exptl_absorpt_correction_T_max     1.00000
_exptl_special_details     ?
_diffrn_ambient_temperature     120.0
_diffrn_radiation_type     'Cu K\a'
_diffrn_radiation_wavelength     1.5418
_diffrn_radiation_source     'Enhance Ultra (Cu) X-ray Source'
_diffrn_radiation_monochromator     'mirror'
_diffrn_measurement_device_type     'Agilent Xcalibur Atlas Gemini ultra'
_diffrn_measurement_method     'Rotation method data acquisition using \w scans'
_diffrn_detector_area_resol_mean     10.3874
_diffrn_reflns_number     7670
_diffrn_reflns_av_R_equivalents     0.0246
_diffrn_reflns_av_sigmaI/netI     0.0133
_diffrn_reflns_theta_min     4.53
_diffrn_reflns_theta_max     66.85
_diffrn_reflns_theta_full     66.85
_diffrn_measured_fraction_theta_max     0.999
_diffrn_measured_fraction_theta_full     0.999
_diffrn_reflns_limit_h_min     -11
_diffrn_reflns_limit_h_max     11
_diffrn_reflns_limit_k_min     -11
_diffrn_reflns_limit_k_max     11
_diffrn_reflns_limit_l_min     -9
_diffrn_reflns_limit_l_max     7
_diffrn_standards_number     ?
_diffrn_standards_interval_count     ?
_diffrn_standards_interval_time     ?
_diffrn_standards_decay_%     ?
_refine_special_details
;
Refinement of <i>F</i>^2^ against ALL reflections. The weighted <i>R</i>-factor
<i>wR</i> and goodness of fit <i>S</i> are based on <i>F</i>^2^, conventional
<i>R</i>-factors <i>R</i> are based on <i>F</i>, with <i>F</i> set to zero for
negative <i>F</i>^2^. The threshold expression of <i>F</i>^2^ >
\s(<i>F</i>^2^) is used only for calculating <i>R</i>-factors(gt) <i>etc</i>.
and is not relevant to the choice of reflections for refinement.
<i>R</i>-factors based on <i>F</i>^2^ are statistically about twice as large
as those based on <i>F</i>, and <i>R</i>- factors based on ALL data will be
even larger. The hydrogen atoms were be localized from the difference Fourier
map. Despite of that,all hydrogen atoms connected to C were constrained to
ideal positions. The distance in N---H and O---H groups were left
unrestrained. The isotropic temperature parameters of hydrogen atoms were
calculated as 1.2*<i>U</i>~eq~ of the parent atom.
;
_reflns_number_total     1419
_reflns_number_gt     1389
_reflns_threshold_expression     I>2sigma(I)
_refine_ls_structure_factor_coef     Fsqd
_refine_ls_matrix_type     full
_refine_ls_R_factor_all     0.0273
_refine_ls_R_factor_gt     0.0269
_refine_ls_wR_factor_gt     0.0692
_refine_ls_wR_factor_ref     0.0695
_refine_ls_goodness_of_fit_ref     1.073
_refine_ls_restrained_S_all     1.073
_refine_ls_number_reflns     1419
_refine_ls_number_parameters     100
_refine_ls_number_restraints     0
_refine_ls_hydrogen_treatment     constr
_refine_ls_weighting_scheme     calc
_refine_ls_weighting_details
         'calc w=1/[\s^2^(Fo^2^)+(0.0339P)^2^+0.5451P] where P=(Fo^2^+2Fc^2^)/3'
_atom_sites_solution_hydrogens     geom
_atom_sites_solution_primary     direct
_atom_sites_solution_secondary     difmap
_refine_ls_shift/su_max     0.001
_refine_ls_shift/su_mean     0.000
_refine_diff_density_max     0.304
_refine_diff_density_min     -0.368
_refine_ls_extinction_method     none
_refine_ls_extinction_coef     ?
loop_
    _atom_type_symbol
    _atom_type_description
    _atom_type_scat_dispersion_real
    _atom_type_scat_dispersion_imag
    _atom_type_scat_source
    'C' 'C' 0.0181 0.0091
                         'International Tables Vol C Tables 4.2.6.8 and 6.1.1.4'
    'H' 'H' 0.0000 0.0000
                         'International Tables Vol C Tables 4.2.6.8 and 6.1.1.4'
    'N' 'N' 0.0311 0.0180
                         'International Tables Vol C Tables 4.2.6.8 and 6.1.1.4'
    'O' 'O' 0.0492 0.0322
                         'International Tables Vol C Tables 4.2.6.8 and 6.1.1.4'
    'P' 'P' 0.2955 0.4335
                         'International Tables Vol C Tables 4.2.6.8 and 6.1.1.4'
    'S' 'S' 0.3331 0.5567
                         'International Tables Vol C Tables 4.2.6.8 and 6.1.1.4'
_computing_data_collection     'CrysAlis PRO (Agilent, 2010)'
_computing_cell_refinement     'CrysAlis PRO (Agilent, 2010)'
_computing_data_reduction     'CrysAlis PRO (Agilent, 2010)'
_computing_structure_solution     'SHELXS97 (Sheldrick, 2008)'
_computing_structure_refinement     'SHELXL97 (Sheldrick, 2008)'
_computing_molecular_graphics     'PLATON (Spek, 2003)'
_computing_publication_material     'publCIF (Westrip, 2010)'
loop_
    _atom_site_type_symbol
    _atom_site_label
    _atom_site_fract_x
    _atom_site_fract_y
    _atom_site_fract_z
    _atom_site_U_iso_or_equiv
    _atom_site_adp_type
    _atom_site_calc_flag
    _atom_site_refinement_flags
    _atom_site_occupancy
    _atom_site_symmetry_multiplicity
    _atom_site_disorder_assembly
    _atom_site_disorder_group
    C C1 0.66442(17) 0.80237(17) 0.1326(2) 0.0234(4) Uani d . 1 1 . .
    C C2 0.85753(17) 0.75229(19) -0.0086(2) 0.0283(4) Uani d . 1 1 . .
    H H1C2 0.9367 0.7716 -0.0657 0.034 Uiso calc R 1 1 . .
    C C3 0.81429(18) 0.62710(18) 0.0206(2) 0.0301(4) Uani d . 1 1 . .
    H H1C3 0.8591 0.5492 -0.0132 0.036 Uiso calc R 1 1 . .
    N N1 0.57066(15) 0.87839(15) 0.20091(19) 0.0303(4) Uani d . 1 1 . .
    H H1N1 0.5829 0.9648 0.2168 0.036 Uiso d R 1 1 . .
    H H2N1 0.5099 0.8487 0.2540 0.036 Uiso d R 1 1 . .
    N N2 0.77265(14) 0.85134(15) 0.05485(17) 0.0237(3) Uani d . 1 1 . .
    H H1N2 0.7837 0.9509 0.0454 0.028 Uiso d R 1 1 . .
    O O1 0.66404(15) 0.33219(15) 0.06047(15) 0.0400(4) Uani d . 1 1 . .
    H H1O1 0.6636 0.3367 -0.0481 0.048 Uiso d R 1 1 . .
    O O2 0.65458(14) 0.14664(14) 0.25914(15) 0.0338(3) Uani d . 1 1 . .
    O O3 0.80601(12) 0.12283(11) 0.01267(14) 0.0243(3) Uani d . 1 1 . .
    O O4 0.87030(12) 0.28418(13) 0.23071(15) 0.0301(3) Uani d . 1 1 . .
    H H1O4 0.8469 0.3189 0.3326 0.036 Uiso d R 1 1 . .
    P P1 0.74805(4) 0.21447(4) 0.14002(5) 0.02120(14) Uani d . 1 1 . .
    S S1 0.66311(4) 0.62775(4) 0.13014(5) 0.02763(15) Uani d . 1 1 . .
loop_
    _atom_site_aniso_label
    _atom_site_aniso_U_11
    _atom_site_aniso_U_22
    _atom_site_aniso_U_33
    _atom_site_aniso_U_12
    _atom_site_aniso_U_13
    _atom_site_aniso_U_23
    C1 0.0219(8) 0.0251(9) 0.0234(9) -0.0034(6) 0.0016(6) -0.0005(6)
    C2 0.0210(8) 0.0331(9) 0.0310(9) 0.0010(7) 0.0049(7) -0.0035(8)
    C3 0.0220(9) 0.0288(10) 0.0398(10) 0.0024(7) 0.0051(7) -0.0049(7)
    N1 0.0277(8) 0.0262(8) 0.0373(9) -0.0053(6) 0.0157(7) -0.0039(6)
    N2 0.0216(7) 0.0245(7) 0.0250(7) -0.0023(5) 0.0050(5) -0.0015(6)
    O1 0.0515(9) 0.0436(8) 0.0247(7) 0.0265(7) -0.0028(6) -0.0091(6)
    O2 0.0347(7) 0.0371(7) 0.0300(7) -0.0138(6) 0.0155(5) -0.0113(6)
    O3 0.0287(6) 0.0216(6) 0.0227(6) 0.0031(5) 0.0089(5) 0.0001(4)
    O4 0.0228(6) 0.0444(8) 0.0231(6) -0.0071(5) 0.0070(5) -0.0071(5)
    P1 0.0201(2) 0.0230(2) 0.0207(2) 0.00071(15) 0.00549(16) -0.00254(15)
    S1 0.0252(2) 0.0228(2) 0.0351(3) -0.00293(15) 0.00515(18) -0.00053(16)
_geom_special_details
;
All e.s.d.'s (except the e.s.d. in the dihedral angle between two l.s. planes)
are estimated using the full covariance matrix. The cell e.s.d.'s are taken
into account individually in the estimation of e.s.d.'s in distances, angles
and torsion angles; correlations between e.s.d.'s in cell parameters are only
used when they are defined by crystal symmetry. An approximate (isotropic)
treatment of cell e.s.d.'s is used for estimating e.s.d.'s involving l.s.
planes.
;
loop_
    _geom_bond_atom_site_label_1
    _geom_bond_atom_site_label_2
    _geom_bond_site_symmetry_2
    _geom_bond_distance
    _geom_bond_publ_flag
    C1 N1 . 1.317(2) n
    C1 N2 . 1.334(2) n
    C1 S1 . 1.726(2) n
    C2 C3 . 1.330(3) n
    C2 N2 . 1.389(2) n
    C2 H1C2 . 0.9300 n
    C3 S1 . 1.741(2) n
    C3 H1C3 . 0.9300 n
    N1 H1N1 . 0.8718 n
    N1 H2N1 . 0.7980 n
    N2 H1N2 . 0.9934 n
    O1 P1 . 1.5640(10)
                     n
    O1 H1O1 . 0.8996 n
    O2 P1 . 1.5080(10)
                     n
    O3 P1 . 1.5050(10)
                     n
    O4 P1 . 1.5620(10)
                     n
    O4 H1O4 . 0.9413 n
loop_
    _geom_angle_atom_site_label_1
    _geom_angle_atom_site_label_2
    _geom_angle_atom_site_label_3
    _geom_angle_site_symmetry_1
    _geom_angle_site_symmetry_3
    _geom_angle
    _geom_angle_publ_flag
    N1 C1 N2 . . 123.9(2) n
    N1 C1 S1 . . 124.79(13) n
    N2 C1 S1 . . 111.3(2) n
    C3 C2 N2 . . 113.3(2) n
    C3 C2 H1C2 . . 123.4 n
    N2 C2 H1C2 . . 123.4 n
    C2 C3 S1 . . 111.30(10)
                          n
    C2 C3 H1C3 . . 124.3 n
    S1 C3 H1C3 . . 124.3 n
    C1 N1 H1N1 . . 121.9 n
    C1 N1 H2N1 . . 123.4 n
    H1N1 N1 H2N1 . . 112.3 n
    C1 N2 C2 . . 113.9(2) n
    C1 N2 H1N2 . . 119.0 n
    C2 N2 H1N2 . . 127.1 n
    P1 O1 H1O1 . . 117.0 n
    P1 O4 H1O4 . . 113.5 n
    O3 P1 O2 . . 115.19(7) n
    O3 P1 O4 . . 108.11(7) n
    O2 P1 O4 . . 110.24(7) n
    O3 P1 O1 . . 110.61(7) n
    O2 P1 O1 . . 106.73(8) n
    O4 P1 O1 . . 105.54(8) n
    C1 S1 C3 . . 90.21(8) n
loop_
    _geom_hbond_atom_site_label_D
    _geom_hbond_atom_site_label_H
    _geom_hbond_atom_site_label_A
    _geom_hbond_site_symmetry_D
    _geom_hbond_site_symmetry_H
    _geom_hbond_site_symmetry_A
    _geom_hbond_distance_DH
    _geom_hbond_distance_HA
    _geom_hbond_distance_DA
    _geom_hbond_angle_DHA
    _geom_hbond_publ_flag
    N1 H1N1 O2 ? ? 1_565 0.87 1.96 2.815(2) 167 yes
    N1 H2N1 O1 . . 2_655 0.80 2.31 3.076(2) 162 yes
    N1 H2N1 O2 . . 2_655 0.80 2.56 3.194(2) 137 yes
    N2 H1N2 O3 . . 1_565 0.99 1.73 2.726(2) 175 yes
    O1 H1O1 O2 . . 4_565 0.90 1.61 2.504(2) 176 yes
    O4 H1O4 O3 . . 4_566 0.94 1.65 2.593(2) 179 yes
    C2 H1C2 O4 . . 3_765 0.93 2.40 3.268(2) 155 yes
_iucr_refine_instructions_details
;
TITL 2-ATH_H3PO4 in P2(1)/c
CELL  1.54178   9.7581   9.8826   8.2794   90.000   90.680   90.000
ZERR     4.00   0.0002   0.0002   0.0001    0.000    0.002    0.000
LATT   1
SYMM  - X, 1/2 + Y, 1/2 - Z
SFAC  C    H    N    O    P    S
UNIT  12   28   8   16   4    4
MERG   2
FMAP   2
PLAN   20
BOND
bond $H
acta
Htab
L.S.  100
WGHT    0.033900    0.545100
FVAR       0.18432
MOLE    1
C1    1    0.664417    0.802373    0.132623    11.00000    0.02190    0.02506 =
         0.02335   -0.00050    0.00162   -0.00340
C2    1    0.857526    0.752288   -0.008575    11.00000    0.02099    0.03306 =
         0.03098   -0.00354    0.00495    0.00103
AFIX  43
H1C2  2    0.936652    0.771578   -0.065704    11.00000   -1.20000
AFIX   0
C3    1    0.814286    0.627105    0.020595    11.00000    0.02196    0.02877 =
         0.03978   -0.00491    0.00511    0.00236
AFIX  43
H1C3  2    0.859081    0.549208   -0.013205    11.00000   -1.20000
AFIX   0
N1    3    0.570662    0.878393    0.200909    11.00000    0.02774    0.02622 =
         0.03732   -0.00391    0.01566   -0.00533
AFIX   3
H1N1  2    0.582946    0.964774    0.216818    11.00000   -1.20000
H2N1  2    0.509946    0.848673    0.254018    11.00000   -1.20000
AFIX   0
N2    3    0.772651    0.851338    0.054846    11.00000    0.02162    0.02447 =
         0.02503   -0.00150    0.00497   -0.00227
AFIX   3
H1N2  2    0.783680    0.950945    0.045430    11.00000   -1.20000
AFIX   0
O1    4    0.664040    0.332190    0.060469    11.00000    0.05152    0.04365 =
         0.02467   -0.00912   -0.00276    0.02646
AFIX   3
H1O1  2    0.663586    0.336650   -0.048055    11.00000   -1.20000
AFIX   0
O2    4    0.654582    0.146636    0.259139    11.00000    0.03472    0.03712 =
         0.02997   -0.01134    0.01548   -0.01378
O3    4    0.806006    0.122827    0.012673    11.00000    0.02872    0.02160 =
         0.02269    0.00015    0.00894    0.00310
O4    4    0.870304    0.284179    0.230711    11.00000    0.02282    0.04439 =
         0.02313   -0.00710    0.00703   -0.00708
AFIX   3
H1O4  2    0.846917    0.318850    0.332629    11.00000   -1.20000
AFIX   0
P1    5    0.748054    0.214474    0.140023    11.00000    0.02008    0.02295 =
         0.02070   -0.00254    0.00549    0.00071
S1    6    0.663107    0.627750    0.130143    11.00000    0.02516    0.02278 =
         0.03507   -0.00053    0.00515   -0.00293
HKLF    4
REM  2-ATH_H3PO4 in P2(1)/c
REM R1 =  0.0269 for   1389 Fo > 4sig(Fo)  and  0.0273 for all   1419 data
REM    100 parameters refined using      0 restraints
END
;
data_global
_journal_date_recd_electronic     2011-11-07
_journal_date_accepted     2011-11-18
_journal_name_full     'Acta Crystallographica, Section E'
_journal_year     2011
_journal_volume     67
_journal_issue     12
_journal_page_first     o3410
_journal_page_last     o3411
_journal_paper_category     QO
_journal_coeditor_code     IM2339
_publ_contact_author_name     'Irena Matulkov\'a'
_publ_contact_author_address
;
Dept. of Inorganic Chemistry, Faculty of Science, Charles University in Prague
Hlavova 2030
128 40 Prague 2
Czech Republic
Institute of Physics of the ASCR, Na Slovance 2, 182 21 Prague 8, Czech
Republic
;
_publ_contact_author_email     'irena.mat@atlas.cz'
_publ_contact_author_fax     '+420221951253'
_publ_contact_author_phone     '+420221951255'
_publ_section_title
;
2-Amino-1,3-thiazolium dihydrogen phosphate
;
loop_
    _publ_author_name
    _publ_author_footnote
    _publ_author_address
    'Matulkov\'a, Irena' .
;
Department of Inorganic Chemistry, Faculty of Science,
Charles University in Prague
Hlavova 2030
128 40 Prague 2
Czech Republic
and Institute of Physics of the ASCR, Na Slovance 2, 182 21 Prague 8,
Czech Republic
;
    'Cihelka, Jaroslav' .
;
Institute of Physics of the ASCR, Na Slovance 2, 182 21 Prague 8,
Czech Republic
;
    'N\<emec, Ivan' .
;
Department of Inorganic Chemistry, Faculty of Science,
Charles University in Prague
Hlavova 2030
128 40 Prague 2
Czech Republic
;
    'Pojarov\'a, Michaela' .
;
Institute of Physics of the ASCR, Na Slovance 2, 182 21 Prague 8,
Czech Republic
;
    'Du\<sek, Michal' .
;
Institute of Physics of the ASCR, Na Slovance 2, 182 21 Prague 8,
Czech Republic
;
