# Supplementary material for: 2-Amino-1,3-thia­zolium dihydrogen phosphate
Source: Acta Crystallogr Sect E Struct Rep Online. 2011 Nov 23;67(Pt 12):o3410–1. doi: 10.1107/S160053681104935X (PMC3239048; doi:10.1107/S160053681104935X)
Supplement: Supplementary file 2 [file e-67-o3410-Isup2.hkl]

# 
# h,k,l, Fc-squared, Fo-squared, sigma(Fo-squared) and status flag 
# 
data_I
_shelx_title ' 2-ATH_H3PO4 in P2(1)/c' 
_shelx_refln_list_code          4 
_shelx_F_calc_maximum      189.33 
_exptl_crystal_F_000       408.00 
_reflns_d_resolution_high  0.8384 
 
loop_ 
 _symmetry_equiv_pos_as_xyz 
 'x, y, z' 
 '-x, y+1/2, -z+1/2' 
 '-x, -y, -z' 
 'x, -y-1/2, z-1/2' 
 
_cell_length_a     9.7581 
_cell_length_b     9.8826 
_cell_length_c     8.2794 
_cell_angle_alpha  90.000 
_cell_angle_beta   90.680 
_cell_angle_gamma  90.000 
 
_shelx_F_squared_multiplier     1.000 
 
loop_ 
 _refln_index_h 
 _refln_index_k 
 _refln_index_l 
 _refln_F_squared_calc 
 _refln_F_squared_meas 
 _refln_F_squared_sigma 
 _refln_observed_status 
   1   0   0     1923.87     1929.82      7.36 o 
   3   0   0      608.83      595.49      7.65 o 
   4   0   0     1445.48     1541.85     14.42 o 
   5   0   0        0.65        1.18      0.88 o 
   6   0   0     1306.33     1368.03      8.08 o 
   7   0   0      571.05      575.12     11.33 o 
   8   0   0       57.20       60.49      2.08 o 
   9   0   0     1609.52     1718.57     26.49 o 
  10   0   0     1519.81     1601.54     14.45 o 
  11   0   0       93.68       80.74      2.18 o 
   1   1   0      610.09      697.21     14.57 o 
   2   1   0      592.95      596.49      4.36 o 
   3   1   0     1415.14     1293.71     21.78 o 
   4   1   0       54.33       68.89      2.35 o 
   5   1   0      420.36      406.55      6.14 o 
   6   1   0       44.26       47.65      0.81 o 
   7   1   0     1419.74     1408.01     13.00 o 
   8   1   0      121.91      123.34      2.64 o 
   9   1   0      469.51      504.43      4.32 o 
  10   1   0      183.56      194.46      1.99 o 
  11   1   0        1.40        1.98      0.30 o 
   0   2   0    19054.21    17744.55     26.20 o 
   1   2   0      146.80      118.46      3.68 o 
   2   2   0     4179.30     4160.99    115.83 o 
   3   2   0        8.26        9.96      0.76 o 
   4   2   0       46.95       63.94      2.65 o 
   5   2   0      323.20      335.84      5.57 o 
   6   2   0       28.94       20.28      0.98 o 
   7   2   0       13.53       10.45      0.43 o 
   8   2   0      965.69      976.44      5.02 o 
   9   2   0       62.55       63.58      1.38 o 
  10   2   0      701.03      757.96      6.54 o 
  11   2   0       41.19       38.71      0.96 o 
   1   3   0     3461.27     3254.02     42.53 o 
   2   3   0      520.06      492.75      8.09 o 
   3   3   0      160.24      140.09      8.68 o 
   4   3   0       11.16        6.56      0.76 o 
   5   3   0      405.35      426.24      6.88 o 
   6   3   0       54.36       50.59      0.86 o 
   7   3   0      363.02      365.96      3.24 o 
   8   3   0       71.31       68.35      1.15 o 
   9   3   0      287.50      284.63      2.39 o 
  10   3   0       86.51       86.72      1.51 o 
  11   3   0      328.52      341.66      4.27 o 
   0   4   0     6139.94     6778.53     42.24 o 
   1   4   0     2798.70     2870.30      8.63 o 
   2   4   0      727.03      872.62     36.65 o 
   3   4   0     1441.01     1384.06     20.31 o 
   4   4   0      476.78      381.62      4.44 o 
   5   4   0      390.36      411.61      2.99 o 
   6   4   0     2257.97     2093.75     29.54 o 
   7   4   0     1291.81     1257.47     18.47 o 
   8   4   0     1828.33     1797.98     22.68 o 
   9   4   0      695.06      672.66      5.98 o 
  10   4   0       32.88       29.94      0.88 o 
   1   5   0      419.22      468.13     18.69 o 
   2   5   0       75.28       67.91      2.18 o 
   3   5   0      241.66      249.79      3.22 o 
   4   5   0        3.79        5.73      0.43 o 
   5   5   0      429.57      438.37      2.81 o 
   6   5   0        2.21        3.65      0.50 o 
   7   5   0      112.02      112.54      1.62 o 
   8   5   0      117.73      120.66      1.54 o 
   9   5   0       41.34       42.22      0.80 o 
  10   5   0       91.56       96.06      1.92 o 
   0   6   0      311.13      340.15      7.21 o 
   1   6   0      452.84      462.55      5.88 o 
   2   6   0       98.65      108.75      1.28 o 
   3   6   0      776.78      776.77      8.20 o 
   4   6   0       55.88       45.39      0.95 o 
   5   6   0        3.94        1.95      0.35 o 
   6   6   0      228.18      228.26      2.71 o 
   7   6   0      377.35      379.29      3.13 o 
   8   6   0       40.06       37.19      0.80 o 
   9   6   0       84.91       80.04      1.21 o 
  10   6   0        1.04        1.65      0.44 o 
   1   7   0      356.81      340.70      2.16 o 
   2   7   0      469.28      465.54      2.94 o 
   3   7   0      210.00      195.15      3.97 o 
   4   7   0      128.95      127.63      1.58 o 
   5   7   0      329.93      313.96      3.23 o 
   6   7   0       32.83       34.68      1.26 o 
   7   7   0      100.19       94.28      1.41 o 
   8   7   0       10.45       11.86      0.50 o 
   9   7   0       27.03       28.35      0.68 o 
   0   8   0     1651.62     1615.39     13.38 o 
   1   8   0       54.40       53.48      1.61 o 
   2   8   0      170.08      167.93      1.64 o 
   3   8   0        2.91        3.55      0.33 o 
   4   8   0      184.26      194.60      1.66 o 
   5   8   0       31.95       34.52      1.74 o 
   6   8   0      406.64      403.58      3.12 o 
   7   8   0       40.03       38.25      1.82 o 
   8   8   0      280.29      274.86      3.12 o 
   1   9   0      627.97      602.10      2.91 o 
   2   9   0       10.50        9.20      0.53 o 
   3   9   0       15.22       15.20      1.18 o 
   4   9   0        2.29        2.70      0.35 o 
   5   9   0        0.26        0.09      0.46 o 
   6   9   0        0.33        0.96      0.32 o 
   7   9   0       24.86       26.87      0.76 o 
   0  10   0        0.13        1.45      0.55 o 
   1  10   0        0.20        1.99      0.35 o 
   2  10   0       10.80       11.99      0.73 o 
   3  10   0        1.68        4.71      0.49 o 
   4  10   0      111.42      118.69      1.68 o 
   5  10   0        3.91        2.85      0.32 o 
   6  10   0      116.52      117.11      1.95 o 
   1  11   0       20.12       17.85      0.94 o 
   2  11   0      533.67      555.66      6.56 o 
   3  11   0      249.68      258.98      3.76 o 
   4  11   0      185.12      179.03      4.12 o 
 -11   1   1        0.53        0.85      0.51 o 
 -10   1   1       47.19       52.05      1.34 o 
  -9   1   1       27.80       24.62      1.25 o 
  -8   1   1        0.17        0.29      0.26 o 
  -7   1   1      220.48      206.71      1.87 o 
  -6   1   1      954.92      953.20      5.59 o 
  -5   1   1       13.36       14.11      1.32 o 
  -4   1   1     2896.66     2916.85     37.09 o 
  -3   1   1     1773.91     1801.94      8.91 o 
  -2   1   1       24.69       31.64      0.92 o 
  -1   1   1       78.75       80.03      1.07 o 
   0   1   1       22.27       20.56      0.82 o 
   1   1   1      615.76      647.77      4.26 o 
   2   1   1      295.03      317.22      7.21 o 
   3   1   1     1423.37     1485.36      9.36 o 
   4   1   1       99.88      114.19      3.01 o 
   5   1   1     2208.33     2108.11     14.87 o 
   6   1   1      673.39      674.30      4.39 o 
   7   1   1       76.59       76.06      1.33 o 
   8   1   1      154.54      155.07      2.64 o 
   9   1   1       28.04       27.64      0.80 o 
  10   1   1        2.22        2.28      0.34 o 
  11   1   1        0.89        1.63      0.47 o 
 -11   2   1        2.27        3.80      0.98 o 
 -10   2   1      427.42      438.29      6.60 o 
  -9   2   1       23.67       22.02      0.95 o 
  -8   2   1        0.72        0.71      0.26 o 
  -7   2   1       77.13       72.60      1.20 o 
  -6   2   1     1282.53     1271.85      8.70 o 
  -5   2   1      858.78      887.96     14.28 o 
  -4   2   1      324.81      381.56      5.74 o 
  -3   2   1     1445.71     1489.75     36.06 o 
  -2   2   1      436.28      398.39      4.19 o 
  -1   2   1      515.34      512.41      6.33 o 
   0   2   1      567.82      639.34     10.01 o 
   1   2   1     1970.20     2057.82     14.87 o 
   2   2   1     4158.27     4292.12     56.52 o 
   3   2   1     4581.56     4829.63     70.65 o 
   4   2   1       68.56       89.15      5.89 o 
   5   2   1       15.70       12.83      1.47 o 
   6   2   1      156.93      151.67      1.71 o 
   7   2   1     1545.34     1488.85     10.60 o 
   8   2   1       53.48       52.33      1.26 o 
   9   2   1      111.36      106.74      1.74 o 
  10   2   1       42.69       45.92      1.62 o 
  11   2   1       81.37       89.13      1.34 o 
 -11   3   1       27.18       23.83      0.95 o 
 -10   3   1       18.06       23.60      0.95 o 
  -9   3   1      121.12      125.66      1.72 o 
  -8   3   1      113.17      104.25      1.50 o 
  -7   3   1      448.39      430.99      4.89 o 
  -6   3   1     1986.07     1954.41     15.21 o 
  -5   3   1      181.65      170.28      2.46 o 
  -4   3   1     2637.03     2682.29    125.84 o 
  -3   3   1      514.02      503.18      4.54 o 
  -2   3   1       21.02       21.34      1.03 o 
  -1   3   1       32.23       32.38      1.25 o 
   0   3   1       15.20       19.82      2.21 o 
   1   3   1     1454.98     1555.99     26.93 o 
   2   3   1     1201.04     1287.07     47.54 o 
   3   3   1     3549.87     3631.28    151.89 o 
   4   3   1      783.14      792.22     16.04 o 
   5   3   1     2591.94     2678.25     13.07 o 
   6   3   1      803.08      814.36      6.20 o 
   7   3   1      123.01      124.09      1.42 o 
   8   3   1      236.58      235.49      2.74 o 
   9   3   1        0.31        0.55      0.36 o 
  10   3   1       18.50       17.58      0.78 o 
  11   3   1       55.67       55.81      2.46 o 
 -10   4   1      278.89      268.07      4.28 o 
  -9   4   1        2.70        3.93      0.53 o 
  -8   4   1      376.43      354.62      4.46 o 
  -7   4   1      353.90      363.08      3.44 o 
  -6   4   1      611.22      608.42      6.84 o 
  -5   4   1      930.03      905.97      6.29 o 
  -4   4   1      271.79      236.27      3.05 o 
  -3   4   1       16.77       12.01      1.77 o 
  -2   4   1        6.14        5.23      0.71 o 
  -1   4   1      453.28      493.06      5.51 o 
   0   4   1       16.36       11.63      0.83 o 
   1   4   1        1.46        3.55      0.49 o 
   2   4   1      692.63      672.42      5.80 o 
   3   4   1      542.13      539.31      7.65 o 
   4   4   1     1206.84     1225.45      8.38 o 
   5   4   1      264.40      257.68      1.98 o 
   6   4   1      236.16      229.08      2.53 o 
   7   4   1      139.37      139.39      2.16 o 
   8   4   1        0.56        0.62      0.27 o 
   9   4   1      140.08      140.36      2.06 o 
  10   4   1        2.49        4.70      0.55 o 
 -10   5   1      151.61      145.24      2.46 o 
  -9   5   1       40.93       44.85      1.15 o 
  -8   5   1      361.42      338.83      3.64 o 
  -7   5   1        0.04        0.56      0.43 o 
  -6   5   1      120.90      125.44      3.60 o 
  -5   5   1      407.11      392.30      4.28 o 
  -4   5   1      175.41      155.36      5.48 o 
  -3   5   1     2966.44     3003.85     27.65 o 
  -2   5   1        1.73        4.40      2.06 o 
  -1   5   1      986.74      989.85     13.98 o 
   0   5   1      616.82      593.62      6.23 o 
   1   5   1      362.09      359.03      8.39 o 
   2   5   1     2087.57     2220.98     58.87 o 
   3   5   1      209.14      207.52      4.22 o 
   4   5   1      952.50      967.25      6.93 o 
   5   5   1       23.62       25.02      0.70 o 
   6   5   1       67.60       63.00      1.28 o 
   7   5   1       31.90       30.83      0.86 o 
   8   5   1       11.08       10.59      0.53 o 
   9   5   1      245.59      243.53      2.60 o 
  10   5   1      188.56      191.51      2.68 o 
  -9   6   1        7.69        5.30      0.36 o 
  -8   6   1      720.78      673.86      4.08 o 
  -7   6   1      392.28      385.85      7.24 o 
  -6   6   1     3819.51     3720.01     14.70 o 
  -5   6   1     3523.09     3476.22     11.11 o 
  -4   6   1     1792.23     1668.79     24.47 o 
  -3   6   1     1638.39     1591.43     17.81 o 
  -2   6   1       44.87       47.40      0.71 o 
  -1   6   1      213.41      221.41      2.41 o 
   0   6   1      274.14      273.21      2.79 o 
   1   6   1      389.42      398.17      6.40 o 
   2   6   1       33.74       31.53      0.68 o 
   3   6   1      105.02      105.29      1.82 o 
   4   6   1     2476.31     2472.78     12.21 o 
   5   6   1      703.26      687.57      9.94 o 
   6   6   1     1206.93     1202.07     10.98 o 
   7   6   1     2318.71     2266.54     23.06 o 
   8   6   1        4.92        3.79      0.70 o 
   9   6   1      798.63      748.55      4.07 o 
  -9   7   1       16.35       12.23      0.53 o 
  -8   7   1      108.51      106.24      1.58 o 
  -7   7   1        0.86        2.13      0.38 o 
  -6   7   1       16.55       16.82      0.84 o 
  -5   7   1      570.68      563.83      3.89 o 
  -4   7   1      267.19      253.24      7.86 o 
  -3   7   1     2786.81     2739.80     22.20 o 
  -2   7   1       15.35       21.06      1.21 o 
  -1   7   1      929.25      856.34      7.95 o 
   0   7   1      799.38      783.34      4.53 o 
   1   7   1       46.87       51.55      1.17 o 
   2   7   1     1156.21     1127.88      9.70 o 
   3   7   1        0.52        2.57      0.37 o 
   4   7   1      242.28      241.49      3.80 o 
   5   7   1       29.73       30.26      0.86 o 
   6   7   1      110.70      113.92      1.94 o 
   7   7   1       22.21       21.41      0.67 o 
   8   7   1       10.23       10.27      0.45 o 
   9   7   1      173.72      180.64      2.12 o 
  -8   8   1       23.56       24.01      0.70 o 
  -7   8   1       96.33       90.02      1.29 o 
  -6   8   1      294.68      303.85      3.07 o 
  -5   8   1      400.93      392.43      3.28 o 
  -4   8   1      775.74      820.10      5.48 o 
  -3   8   1      640.17      635.07      7.32 o 
  -2   8   1      297.41      325.61      2.97 o 
  -1   8   1      503.94      493.94      5.68 o 
   0   8   1       18.29       26.03      1.28 o 
   1   8   1      378.54      393.01      3.40 o 
   2   8   1      220.28      218.85      2.55 o 
   3   8   1      308.63      309.27      3.68 o 
   4   8   1      804.44      809.42      4.46 o 
   5   8   1      166.34      169.73      5.60 o 
   6   8   1      486.51      479.32      5.91 o 
   7   8   1      142.47      147.64      3.54 o 
   8   8   1      100.46       89.84      2.43 o 
  -7   9   1      211.48      208.00      3.24 o 
  -6   9   1       87.89       81.04      1.59 o 
  -5   9   1      478.65      489.09      5.40 o 
  -4   9   1      347.98      351.99      3.77 o 
  -3   9   1       79.37       75.90      1.31 o 
  -2   9   1       68.85       71.80      1.21 o 
  -1   9   1        7.94        5.21      0.38 o 
   0   9   1      108.28      103.82      1.31 o 
   1   9   1       20.67       20.72      0.66 o 
   2   9   1       73.87       65.98      1.20 o 
   3   9   1      276.99      289.89      2.28 o 
   4   9   1        7.02        8.00      0.91 o 
   5   9   1      610.25      613.94      6.01 o 
   6   9   1      149.10      152.73      2.51 o 
   7   9   1       56.30       50.76      1.27 o 
  -6  10   1      250.31      250.35      4.13 o 
  -5  10   1      187.42      188.58      3.44 o 
  -4  10   1       87.64       88.27      1.34 o 
  -3  10   1       24.84       23.29      0.98 o 
  -2  10   1      791.13      822.64      8.69 o 
  -1  10   1      542.05      564.62      8.00 o 
   0  10   1      394.44      424.95      6.09 o 
   1  10   1     1218.21     1276.34     14.20 o 
   2  10   1      165.23      168.16      4.33 o 
   3  10   1      832.80      865.42     11.96 o 
   4  10   1        0.61        0.27      0.42 o 
   5  10   1        2.90        3.11      0.37 o 
   6  10   1        0.47        1.22      0.43 o 
  -4  11   1      357.08      364.65     28.55 o 
  -3  11   1        3.59        7.09      0.39 o 
  -2  11   1       50.93       54.95      1.23 o 
  -1  11   1       10.57       14.79      0.69 o 
   0  11   1        1.31        1.08      0.73 o 
   1  11   1       31.08       32.15      0.71 o 
   2  11   1        2.04        1.03      0.22 o 
   3  11   1      276.17      303.52      3.07 o 
   4  11   1       18.51       17.37      1.18 o 
 -11   0   2     1376.99     1513.71     40.92 o 
 -10   0   2       60.94       61.21      2.80 o 
  -9   0   2      927.70     1006.25     37.83 o 
  -8   0   2      179.07      181.68      2.80 o 
  -7   0   2      311.04      306.06      3.91 o 
  -6   0   2      102.95       90.48      1.45 o 
  -5   0   2     1092.21     1168.31     14.13 o 
  -4   0   2       34.79       15.60      1.77 o 
  -3   0   2        4.25        5.30      0.88 o 
  -2   0   2      305.80      257.74      3.52 o 
  -1   0   2    11205.13    10071.64    222.54 o 
   0   0   2      285.86      313.08      6.92 o 
   1   0   2    35844.51    28712.83    850.84 o 
   2   0   2    13658.98    13330.63     37.97 o 
   3   0   2     5334.24     5750.01     28.85 o 
   4   0   2     2408.07     2540.61     21.78 o 
   5   0   2      528.93      541.79      4.30 o 
   6   0   2      457.98      436.41      3.75 o 
   7   0   2      198.53      184.14      4.75 o 
   8   0   2     1900.66     1946.39     10.19 o 
   9   0   2      221.15      228.60      3.51 o 
  10   0   2      857.45      883.46      8.09 o 
  11   0   2      832.24      931.27      8.09 o 
 -11   1   2       75.63       75.84      2.69 o 
 -10   1   2      148.98      155.44      2.26 o 
  -9   1   2     1904.58     1870.50      9.68 o 
  -8   1   2      889.05      843.61     13.75 o 
  -7   1   2     1108.63     1036.16      5.41 o 
  -6   1   2     1128.93     1082.37      7.15 o 
  -5   1   2      251.49      265.13      2.61 o 
  -4   1   2     1801.40     1733.91     28.41 o 
  -3   1   2      881.80      923.52      4.97 o 
  -2   1   2     4807.55     4512.81     16.31 o 
  -1   1   2      105.79      121.18      2.47 o 
   0   1   2       66.62       67.49      1.06 o 
   1   1   2     5462.46     5733.89     48.42 o 
   2   1   2     1002.70     1052.93     44.89 o 
   3   1   2      819.24      820.56     37.53 o 
   4   1   2     1517.00     1458.55     29.44 o 
   5   1   2      229.81      250.74      4.38 o 
   6   1   2     2777.10     2729.69     11.29 o 
   7   1   2        1.80        3.08      0.28 o 
   8   1   2     1045.38     1061.30     13.11 o 
   9   1   2        1.91        2.90      0.43 o 
  10   1   2        5.01        4.85      0.45 o 
  11   1   2       15.55       21.05      0.74 o 
 -11   2   2      236.15      253.49      2.89 o 
 -10   2   2        5.78        6.02      0.54 o 
  -9   2   2      535.46      554.78      6.55 o 
  -8   2   2        8.08        6.14      0.49 o 
  -7   2   2      304.61      284.21      2.37 o 
  -6   2   2       36.08       27.94      0.67 o 
  -5   2   2       86.16       63.07      1.27 o 
  -4   2   2      105.47      110.03      3.43 o 
  -3   2   2     1582.25     1550.72     14.49 o 
  -2   2   2      376.08      361.85      5.30 o 
  -1   2   2     4448.83     4335.39      8.68 o 
   0   2   2       63.58       67.91      1.21 o 
   1   2   2     2762.38     2824.45     44.45 o 
   2   2   2      143.73      183.02      9.71 o 
   3   2   2      779.02      790.43     17.66 o 
   4   2   2      185.03      207.71      4.56 o 
   5   2   2      427.33      412.25      3.56 o 
   6   2   2       21.34       19.87      0.76 o 
   7   2   2      360.37      342.14      2.68 o 
   8   2   2      178.80      174.45      2.12 o 
   9   2   2      283.81      290.84      3.82 o 
  10   2   2       11.21        9.74      0.62 o 
  11   2   2      262.25      270.92      2.50 o 
 -11   3   2        0.50        0.65      0.49 o 
 -10   3   2      803.85      841.37      7.18 o 
  -9   3   2       38.75       36.68      1.28 o 
  -8   3   2       20.75       24.09      0.92 o 
  -7   3   2        3.00        3.36      0.37 o 
  -6   3   2       32.83       23.65      0.85 o 
  -5   3   2        4.67        3.12      0.30 o 
  -4   3   2      814.54      863.95     23.70 o 
  -3   3   2        2.74        7.03      1.91 o 
  -2   3   2     3917.72     4038.89     52.25 o 
  -1   3   2     1819.19     1851.65     28.70 o 
   0   3   2     5310.39     5428.59     19.25 o 
   1   3   2      159.43      188.35      7.22 o 
   2   3   2      140.63       99.04      7.21 o 
   3   3   2      952.22      930.09     43.42 o 
   4   3   2       21.28       24.73      1.76 o 
   5   3   2       53.71       60.79      1.08 o 
   6   3   2      586.43      603.16      6.55 o 
   7   3   2       93.30       84.49      1.19 o 
   8   3   2      387.12      378.74      5.54 o 
   9   3   2      233.22      232.86      3.74 o 
  10   3   2      161.43      152.92      2.10 o 
 -10   4   2       12.94       11.58      0.55 o 
  -9   4   2      106.27      104.94      1.60 o 
  -8   4   2      318.70      315.70      3.43 o 
  -7   4   2     1948.88     1936.48     17.84 o 
  -6   4   2       61.72       67.38      2.12 o 
  -5   4   2     2385.25     2359.38      9.70 o 
  -4   4   2       35.21       60.84      2.29 o 
  -3   4   2     2328.82     2255.10     32.09 o 
  -2   4   2       14.34       25.53      2.65 o 
  -1   4   2        9.17        8.83      1.04 o 
   0   4   2      333.58      391.29      5.89 o 
   1   4   2     2694.26     3169.58     13.85 o 
   2   4   2     4141.67     4122.40     19.04 o 
   3   4   2       62.19       99.82      3.83 o 
   4   4   2      857.09      854.36      7.72 o 
   5   4   2      397.63      359.01      4.54 o 
   6   4   2       44.55       45.93      1.00 o 
   7   4   2      466.97      438.37      4.73 o 
   8   4   2      493.58      497.23      6.01 o 
   9   4   2      127.65      116.89      1.89 o 
  10   4   2      539.49      543.44     10.89 o 
 -10   5   2      404.73      406.82      5.64 o 
  -9   5   2      188.29      177.82      2.26 o 
  -8   5   2        8.88        8.07      0.57 o 
  -7   5   2       95.80       99.18      1.45 o 
  -6   5   2      252.40      244.51      2.57 o 
  -5   5   2        8.75       11.65      0.60 o 
  -4   5   2       67.93       86.61      1.53 o 
  -3   5   2        8.01        4.40      0.45 o 
  -2   5   2     1595.18     1686.21     14.92 o 
  -1   5   2      441.82      405.01      7.06 o 
   0   5   2     2322.65     2425.28     51.37 o 
   1   5   2        0.67        2.01      0.51 o 
   2   5   2      129.03      126.45      1.57 o 
   3   5   2      631.14      628.54      5.74 o 
   4   5   2        7.80       10.30      0.64 o 
   5   5   2       52.05       55.83      1.07 o 
   6   5   2      178.02      180.12      2.25 o 
   7   5   2       79.26       75.62      1.44 o 
   8   5   2      177.22      162.89      2.00 o 
   9   5   2      179.18      179.13      2.61 o 
  10   5   2      101.95      100.63      1.50 o 
  -9   6   2       30.52       30.00      0.84 o 
  -8   6   2       27.43       24.09      0.77 o 
  -7   6   2      106.04       97.41      1.40 o 
  -6   6   2      119.85      116.80      1.85 o 
  -5   6   2      137.40      136.99      1.79 o 
  -4   6   2        6.05        6.18      0.44 o 
  -3   6   2        1.14        1.40      0.30 o 
  -2   6   2       12.70        8.58      0.46 o 
  -1   6   2       90.82       91.07      1.18 o 
   0   6   2        0.76        2.00      0.32 o 
   1   6   2       47.57       57.20      1.58 o 
   2   6   2      188.43      201.55      2.12 o 
   3   6   2       31.83       26.57      0.73 o 
   4   6   2      218.30      224.96      2.65 o 
   5   6   2      131.68      129.17      1.95 o 
   6   6   2        1.26        2.48      0.55 o 
   7   6   2       18.73       18.11      0.79 o 
   8   6   2       84.43       85.27      1.43 o 
   9   6   2       14.62       15.58      0.60 o 
  -9   7   2      182.09      187.80      2.80 o 
  -8   7   2       14.80       15.81      0.87 o 
  -7   7   2        8.58       10.55      0.50 o 
  -6   7   2       25.28       24.08      1.32 o 
  -5   7   2      240.52      239.64      3.92 o 
  -4   7   2        0.51        0.79      0.45 o 
  -3   7   2      363.45      347.89      4.77 o 
  -2   7   2        0.28        1.84      0.51 o 
  -1   7   2      196.75      181.75      3.61 o 
   0   7   2      313.12      322.83      2.84 o 
   1   7   2      144.53      137.12      2.19 o 
   2   7   2       44.95       48.05      1.18 o 
   3   7   2      168.62      168.32      2.32 o 
   4   7   2      320.08      308.17      3.18 o 
   5   7   2       21.30       20.87      1.16 o 
   6   7   2      256.62      246.74      3.78 o 
   7   7   2       15.95       13.35      0.76 o 
   8   7   2       55.47       52.19      1.25 o 
   9   7   2        9.01        9.53      0.71 o 
  -8   8   2       87.45       99.47      1.74 o 
  -7   8   2      203.63      199.17      3.08 o 
  -6   8   2        8.95        9.19      0.81 o 
  -5   8   2      417.63      401.20      4.48 o 
  -4   8   2        3.56        3.67      0.59 o 
  -3   8   2      658.58      676.84      4.80 o 
  -2   8   2        1.58        1.88      0.33 o 
  -1   8   2       15.51       14.26      0.59 o 
   0   8   2       98.75       99.43      1.91 o 
   1   8   2      820.49      821.89      4.98 o 
   2   8   2      713.96      707.08      8.53 o 
   3   8   2      233.33      228.07      2.68 o 
   4   8   2       79.30       73.49      1.76 o 
   5   8   2       12.18       14.14      0.84 o 
   6   8   2       46.82       53.05      1.93 o 
   7   8   2      139.99      138.63      1.97 o 
   8   8   2       84.09       73.90      1.53 o 
  -7   9   2       30.74       41.46      1.34 o 
  -6   9   2       12.49       12.45      0.60 o 
  -5   9   2       60.79       57.82      1.22 o 
  -4   9   2        8.96       11.34      0.77 o 
  -3   9   2      113.21      117.31      1.59 o 
  -2   9   2      188.76      185.88      2.50 o 
  -1   9   2       14.05       14.25      0.84 o 
   0   9   2      662.99      671.25      6.67 o 
   1   9   2      163.01      153.57      3.91 o 
   2   9   2      237.86      236.03      2.05 o 
   3   9   2      124.25      117.87      1.98 o 
   4   9   2        1.46        1.37      0.32 o 
   5   9   2       32.18       30.15      0.82 o 
   6   9   2        4.32        5.24      0.40 o 
   7   9   2       57.85       49.54      2.06 o 
  -5  10   2       29.38       20.23      0.64 o 
  -4  10   2       15.14       12.27      0.62 o 
  -3  10   2      196.78      185.30      2.13 o 
  -2  10   2       43.84       43.29      2.30 o 
  -1  10   2      188.67      180.16      3.89 o 
   0  10   2       80.52       83.67      1.84 o 
   1  10   2       10.52       11.76      0.64 o 
   2  10   2       23.71       27.23      0.68 o 
   3  10   2        4.03        2.38      0.29 o 
   4  10   2        1.03        1.82      0.23 o 
   5  10   2       44.01       51.46      1.23 o 
  -3  11   2       91.54       92.32      4.27 o 
  -2  11   2       59.98       52.34      1.15 o 
  -1  11   2      166.59      148.78      2.74 o 
   0  11   2        3.04        3.76      0.35 o 
   1  11   2       15.05       20.58      0.74 o 
   2  11   2       41.20       44.09      1.02 o 
   3  11   2      211.00      214.73      3.58 o 
 -11   1   3      157.27      179.71      2.91 o 
 -10   1   3       28.18       28.41      1.19 o 
  -9   1   3       58.99       64.79      1.65 o 
  -8   1   3      203.04      206.89      2.62 o 
  -7   1   3        2.12        0.64      0.39 o 
  -6   1   3      441.32      417.54      3.88 o 
  -5   1   3      657.81      654.75      4.20 o 
  -4   1   3      175.95      193.23      2.81 o 
  -3   1   3      933.12      917.75      6.76 o 
  -2   1   3     3809.42     3913.51     17.07 o 
  -1   1   3      468.90      546.52      6.13 o 
   0   1   3      101.13      136.81      2.88 o 
   1   1   3      182.04      201.87      3.62 o 
   2   1   3      755.77      812.66     17.37 o 
   3   1   3       86.45      104.72      3.39 o 
   4   1   3      696.38      758.20      9.47 o 
   5   1   3      426.67      410.02      3.54 o 
   6   1   3      302.26      293.08      2.26 o 
   7   1   3      964.37      929.16      6.62 o 
   8   1   3       20.91       20.22      0.75 o 
   9   1   3      127.00      122.21      2.32 o 
  10   1   3       15.09       13.89      0.66 o 
  11   1   3       13.28       14.23      1.18 o 
 -10   2   3      169.06      184.62      2.83 o 
  -9   2   3      486.41      491.06      6.04 o 
  -8   2   3      133.05      144.12      2.43 o 
  -7   2   3      461.96      451.57      4.60 o 
  -6   2   3        4.36        2.66      0.50 o 
  -5   2   3        6.61        7.34      0.43 o 
  -4   2   3     2694.81     2748.34     27.66 o 
  -3   2   3        4.01        2.71      0.62 o 
  -2   2   3     1992.62     2029.53     15.01 o 
  -1   2   3       99.86       44.49      1.54 o 
   0   2   3      121.78       91.66      1.36 o 
   1   2   3      239.01      257.92      3.87 o 
   2   2   3      639.30      674.52     24.14 o 
   3   2   3     1198.05     1262.52     13.10 o 
   4   2   3     1741.03     1802.37     19.72 o 
   5   2   3       17.56       12.13      0.54 o 
   6   2   3       15.59       19.27      0.59 o 
   7   2   3        4.24        4.32      0.32 o 
   8   2   3      282.42      287.98      2.79 o 
   9   2   3      323.64      350.58      4.24 o 
  10   2   3       37.42       35.81      1.06 o 
 -10   3   3       59.61       55.03      1.28 o 
  -9   3   3       18.39       22.81      1.03 o 
  -8   3   3      463.62      483.07      3.73 o 
  -7   3   3      159.86      155.45      2.18 o 
  -6   3   3      894.68      857.62      5.60 o 
  -5   3   3     1078.51     1045.90      4.07 o 
  -4   3   3       53.74       75.12      1.09 o 
  -3   3   3      583.24      562.89      8.83 o 
  -2   3   3     2363.46     2473.25     34.59 o 
  -1   3   3      277.40      325.60      5.51 o 
   0   3   3        8.72        5.19      0.83 o 
   1   3   3        9.99        8.07      0.67 o 
   2   3   3     2619.39     2708.90     43.42 o 
   3   3   3      441.25      504.67      8.24 o 
   4   3   3     1757.03     1815.34     13.42 o 
   5   3   3      913.31      928.47      9.47 o 
   6   3   3      241.88      259.33      4.80 o 
   7   3   3     1157.02     1170.34     12.60 o 
   8   3   3       10.47        7.37      0.47 o 
   9   3   3      184.24      172.87      2.78 o 
  10   3   3       10.50       10.82      0.62 o 
 -10   4   3        0.19        0.88      0.42 o 
  -9   4   3      374.00      356.49      3.51 o 
  -8   4   3      132.04      130.11      2.01 o 
  -7   4   3      983.82      952.81      5.05 o 
  -6   4   3      325.66      320.99      3.60 o 
  -5   4   3      752.69      731.55      4.21 o 
  -4   4   3      170.24      150.90      2.83 o 
  -3   4   3        1.68        3.03      0.26 o 
  -2   4   3       11.11       24.40      1.02 o 
  -1   4   3       25.30       17.87      1.46 o 
   0   4   3       26.91       35.23      2.35 o 
   1   4   3     1890.33     1926.54     54.46 o 
   2   4   3        1.06        0.80      0.34 o 
   3   4   3     2022.56     2122.43      6.23 o 
   4   4   3       59.24       60.33      2.08 o 
   5   4   3      284.24      300.93      4.63 o 
   6   4   3      161.11      163.81      2.61 o 
   7   4   3        2.66        3.07      0.39 o 
   8   4   3      122.61      118.43      2.46 o 
   9   4   3       13.25       14.68      0.70 o 
  10   4   3       16.07       14.80      0.76 o 
  -9   5   3      286.31      280.80      2.88 o 
  -8   5   3       31.26       36.23      1.33 o 
  -7   5   3      316.57      307.23      2.45 o 
  -6   5   3       55.91       58.42      1.12 o 
  -5   5   3       61.86       61.87      1.31 o 
  -4   5   3      454.84      419.57      5.86 o 
  -3   5   3      382.21      372.68      3.88 o 
  -2   5   3     2211.48     2172.04     15.57 o 
  -1   5   3      508.83      481.10      7.65 o 
   0   5   3     1932.48     1904.24     11.47 o 
   1   5   3     1570.60     1542.22     10.63 o 
   2   5   3     1299.02     1317.25     14.38 o 
   3   5   3      725.75      735.12      7.74 o 
   4   5   3       48.09       57.36      1.12 o 
   5   5   3       11.81       16.26      0.84 o 
   6   5   3      113.49      106.95      1.63 o 
   7   5   3      151.53      141.78      2.57 o 
   8   5   3      142.69      140.68      2.98 o 
   9   5   3        0.94        0.84      0.39 o 
  -9   6   3       48.67       51.33      1.23 o 
  -8   6   3       23.95       24.70      1.88 o 
  -7   6   3      812.62      768.39      8.07 o 
  -6   6   3      709.19      733.22     10.79 o 
  -5   6   3     1763.15     1712.72     13.82 o 
  -4   6   3     2581.28     2535.27     23.90 o 
  -3   6   3       59.54       55.93      1.54 o 
  -2   6   3     1062.25      980.56      8.08 o 
  -1   6   3        3.09        4.37      0.81 o 
   0   6   3        0.83        1.91      0.31 o 
   1   6   3     1011.52     1005.27     13.66 o 
   2   6   3      174.82      185.00      2.39 o 
   3   6   3     1386.22     1395.88     18.92 o 
   4   6   3      281.37      287.23      4.61 o 
   5   6   3     1002.70     1063.56     14.63 o 
   6   6   3      262.87      282.57      5.49 o 
   7   6   3       85.64       87.60      1.65 o 
   8   6   3     1041.43     1017.75     19.42 o 
   9   6   3       23.09       20.17      2.04 o 
  -8   7   3       15.57       14.20      0.69 o 
  -7   7   3      109.14      105.54      2.07 o 
  -6   7   3      101.47      102.63      1.83 o 
  -5   7   3      322.94      330.20      7.81 o 
  -4   7   3     1108.61     1105.24      6.32 o 
  -3   7   3      354.54      359.84      7.34 o 
  -2   7   3     2849.08     2821.91     16.20 o 
  -1   7   3      633.47      619.66     12.76 o 
   0   7   3     1398.38     1312.53      6.09 o 
   1   7   3     1615.54     1551.44     15.60 o 
   2   7   3      221.03      219.69      3.98 o 
   3   7   3      227.58      234.19      7.17 o 
   4   7   3        3.44        2.06      0.51 o 
   5   7   3      110.38      108.85      2.36 o 
   6   7   3        9.82        7.95      0.65 o 
   7   7   3      252.08      245.27      2.90 o 
   8   7   3      270.53      265.11      3.75 o 
  -7   8   3      183.86      202.56      2.77 o 
  -6   8   3       20.15       23.30      0.91 o 
  -5   8   3      376.28      388.82      4.59 o 
  -4   8   3       37.23       38.68      1.19 o 
  -3   8   3      246.41      256.97      2.78 o 
  -2   8   3      425.97      433.96      5.29 o 
  -1   8   3       44.85       51.77      1.19 o 
   0   8   3      742.81      750.91      6.39 o 
   1   8   3       98.29      111.87      2.16 o 
   2   8   3      195.00      198.34      5.07 o 
   3   8   3      240.73      240.63      3.71 o 
   4   8   3       13.23       10.94      0.77 o 
   5   8   3      222.73      224.24      3.65 o 
   6   8   3       61.32       61.42      1.47 o 
   7   8   3      204.79      203.48      2.66 o 
  -6   9   3      656.37      653.18     11.85 o 
  -5   9   3       42.23       47.57      2.80 o 
  -4   9   3      471.32      471.47      5.98 o 
  -3   9   3      145.52      148.15      3.53 o 
  -2   9   3        4.20        4.11      0.56 o 
  -1   9   3       49.88       43.86      1.01 o 
   0   9   3       14.72       12.72      0.57 o 
   1   9   3       46.12       38.47      0.90 o 
   2   9   3      105.84      106.96      1.47 o 
   3   9   3        5.20        7.22      0.42 o 
   4   9   3      287.43      304.20      3.62 o 
   5   9   3        2.89        3.94      0.44 o 
   6   9   3      333.64      332.96      6.19 o 
  -5  10   3        8.35        8.54      0.74 o 
  -4  10   3      568.56      551.03      6.42 o 
  -3  10   3      302.60      296.84      3.22 o 
  -2  10   3        2.78        3.05      0.39 o 
  -1  10   3      291.89      307.00      6.01 o 
   0  10   3      723.54      748.21     11.17 o 
   1  10   3       26.24       28.14      1.52 o 
   2  10   3      580.78      603.81      6.95 o 
   3  10   3        5.03        3.03      0.42 o 
   4  10   3      162.33      165.96      1.68 o 
   5  10   3        0.51       -0.10      0.29 o 
  -2  11   3      116.08      120.15      3.83 o 
  -1  11   3        9.29        4.45      0.55 o 
   0  11   3       27.76       27.82      0.80 o 
   1  11   3       22.23       28.37      0.85 o 
   2  11   3      109.17      114.51      2.08 o 
 -10   0   4      826.15      866.23     16.78 o 
  -9   0   4       19.19       26.39      1.55 o 
  -8   0   4        0.53        1.05      0.88 o 
  -7   0   4        0.19        1.85      0.57 o 
  -6   0   4       55.56       42.81      1.76 o 
  -5   0   4     1528.53     1498.80     15.47 o 
  -4   0   4     1313.91     1328.99     12.41 o 
  -3   0   4     2282.27     2213.59     28.55 o 
  -2   0   4      663.60      631.95     40.03 o 
  -1   0   4      647.02      632.08     50.34 o 
   0   0   4       14.58       30.61      1.55 o 
   1   0   4     1927.27     2177.16     58.87 o 
   2   0   4      635.04      492.80     43.57 o 
   3   0   4     6902.96     7144.00     21.13 o 
   4   0   4      747.84      769.66      6.37 o 
   5   0   4       94.92      102.59      1.97 o 
   6   0   4      821.91      808.61     10.53 o 
   7   0   4      701.55      689.80      7.92 o 
   8   0   4      443.47      413.63      5.62 o 
   9   0   4      393.28      372.84      4.02 o 
  10   0   4      406.09      395.82      8.83 o 
 -10   1   4      299.41      303.43      5.75 o 
  -9   1   4       69.38       66.42      1.62 o 
  -8   1   4     2188.37     2175.88     18.46 o 
  -7   1   4     1500.27     1483.68     14.53 o 
  -6   1   4      733.98      704.40      3.70 o 
  -5   1   4     4219.50     4255.12     33.03 o 
  -4   1   4       47.21       52.95      0.82 o 
  -3   1   4     3281.56     3292.34     15.30 o 
  -2   1   4      189.33      187.68      3.20 o 
  -1   1   4       81.21       70.50      2.12 o 
   0   1   4       17.68       22.78      2.38 o 
   1   1   4     1199.54     1363.88     26.77 o 
   2   1   4     2292.59     2181.60     85.80 o 
   3   1   4       97.89       87.80      2.41 o 
   4   1   4     2645.18     2632.96     19.03 o 
   5   1   4     2612.51     2520.45     18.21 o 
   6   1   4      151.98      148.27      1.72 o 
   7   1   4     1179.95     1165.64     11.52 o 
   8   1   4       81.41       87.85      1.23 o 
   9   1   4      182.83      178.12      3.21 o 
  10   1   4      121.37      121.10      1.75 o 
 -10   2   4      113.30      123.41      1.84 o 
  -9   2   4       70.23       66.48      1.74 o 
  -8   2   4        5.60        6.15      0.55 o 
  -7   2   4        0.26        0.51      0.34 o 
  -6   2   4      256.62      256.75      2.38 o 
  -5   2   4        8.74        9.40      0.54 o 
  -4   2   4     1623.70     1610.38     13.84 o 
  -3   2   4      646.12      707.41     10.73 o 
  -2   2   4     1727.15     1758.75     14.15 o 
  -1   2   4      633.28      617.14     16.63 o 
   0   2   4      149.81      128.36      3.75 o 
   1   2   4       58.85       79.50      1.54 o 
   2   2   4      181.52      166.79      3.63 o 
   3   2   4      207.43      247.12      4.41 o 
   4   2   4     1187.68     1182.04     10.49 o 
   5   2   4       85.23       75.96      1.40 o 
   6   2   4      660.08      658.76      3.43 o 
   7   2   4      291.19      283.20      3.09 o 
   8   2   4      104.00      100.69      1.54 o 
   9   2   4       43.33       36.01      1.01 o 
  10   2   4       80.71       80.87      1.70 o 
 -10   3   4        5.35        5.69      0.51 o 
  -9   3   4      360.73      363.93      5.23 o 
  -8   3   4       65.36       63.27      1.22 o 
  -7   3   4       42.43       42.34      1.48 o 
  -6   3   4        1.04        3.88      1.20 o 
  -5   3   4        0.45        1.41      0.33 o 
  -4   3   4      185.56      170.23      2.09 o 
  -3   3   4      756.40      784.95      4.13 o 
  -2   3   4      386.61      362.13      8.24 o 
  -1   3   4     1210.83     1236.33      7.81 o 
   0   3   4      349.19      375.50      3.44 o 
   1   3   4     2480.52     2580.89     26.79 o 
   2   3   4      174.47      172.12      3.17 o 
   3   3   4      744.52      723.34      7.54 o 
   4   3   4      109.27       98.27      1.99 o 
   5   3   4       23.09       33.55      4.80 o 
   6   3   4      127.96      123.56      1.95 o 
   7   3   4       51.87       52.78      1.22 o 
   8   3   4       89.56       78.33      2.70 o 
   9   3   4       97.18       90.47      2.73 o 
  10   3   4       37.38       36.26      1.07 o 
  -9   4   4      361.42      355.80      4.21 o 
  -8   4   4       29.92       30.03      0.88 o 
  -7   4   4        3.59        2.39      0.44 o 
  -6   4   4     1063.00     1074.92     16.62 o 
  -5   4   4      763.37      708.05      8.32 o 
  -4   4   4     1341.67     1343.52      6.97 o 
  -3   4   4        1.77        7.46      0.48 o 
  -2   4   4     1248.91     1292.36     12.26 o 
  -1   4   4      610.45      679.64      8.03 o 
   0   4   4      120.19      120.59      2.10 o 
   1   4   4      746.98      772.39      6.30 o 
   2   4   4       22.77       20.84      0.98 o 
   3   4   4     1449.00     1457.52     14.49 o 
   4   4   4     1215.81     1182.19     13.65 o 
   5   4   4      469.20      481.25      8.29 o 
   6   4   4      344.78      345.34      6.82 o 
   7   4   4       30.70       27.35      0.85 o 
   8   4   4        9.93        9.26      0.64 o 
   9   4   4       52.97       58.06      1.64 o 
  -9   5   4      290.76      300.31      3.94 o 
  -8   5   4      341.14      320.04      3.95 o 
  -7   5   4      137.37      120.02      2.06 o 
  -6   5   4      118.78      113.90      2.10 o 
  -5   5   4      619.45      588.77      4.12 o 
  -4   5   4      108.38      105.36      1.62 o 
  -3   5   4       15.74       11.02      0.54 o 
  -2   5   4      576.00      521.83      4.85 o 
  -1   5   4      854.91      842.67      4.68 o 
   0   5   4      172.56      161.98      2.09 o 
   1   5   4     2582.97     2531.85     25.58 o 
   2   5   4      494.25      491.69      4.71 o 
   3   5   4      449.00      454.15      4.36 o 
   4   5   4      618.46      627.42      4.15 o 
   5   5   4       92.66       95.43      1.76 o 
   6   5   4        0.05        0.40      0.37 o 
   7   5   4       19.51       21.39      0.76 o 
   8   5   4       84.67       80.84      1.50 o 
   9   5   4       72.33       72.01      1.87 o 
  -8   6   4       46.78       48.49      1.41 o 
  -7   6   4       33.78       30.87      0.81 o 
  -6   6   4       66.98       60.01      1.34 o 
  -5   6   4       15.04       12.76      0.84 o 
  -4   6   4       78.36       85.71      1.51 o 
  -3   6   4      114.09      115.70      1.59 o 
  -2   6   4        1.70        2.84      0.52 o 
  -1   6   4      492.31      487.60      9.48 o 
   0   6   4        0.53        1.00      0.37 o 
   1   6   4       71.52       74.87      1.50 o 
   2   6   4       62.68       63.26      1.56 o 
   3   6   4        9.04        7.91      0.57 o 
   4   6   4      140.14      136.95      2.57 o 
   5   6   4        3.62        3.50      0.46 o 
   6   6   4       23.70       24.17      0.84 o 
   7   6   4       16.95       14.68      0.63 o 
   8   6   4       14.23       11.67      0.59 o 
  -8   7   4      126.73      131.00      2.29 o 
  -7   7   4      137.07      149.54      3.48 o 
  -6   7   4        3.34        1.18      0.39 o 
  -5   7   4        0.84        2.35      0.52 o 
  -4   7   4      112.89      101.96      2.30 o 
  -3   7   4      117.45      122.19      2.13 o 
  -2   7   4       36.94       33.78      0.89 o 
  -1   7   4       44.72       40.90      1.15 o 
   0   7   4       20.38       18.82      0.80 o 
   1   7   4       61.86       62.32      1.61 o 
   2   7   4       69.74       79.18      2.60 o 
   3   7   4        2.22        1.77      0.56 o 
   4   7   4       16.11       17.89      0.91 o 
   5   7   4       35.72       31.83      1.18 o 
   6   7   4       70.37       67.76      1.87 o 
   7   7   4        6.10        4.55      0.44 o 
   8   7   4       46.10       44.54      1.34 o 
  -7   8   4       52.85       58.87      2.06 o 
  -6   8   4      130.52      146.78      2.32 o 
  -5   8   4      103.90       98.05      2.12 o 
  -4   8   4       94.11       87.69      2.43 o 
  -3   8   4      154.85      149.80      2.48 o 
  -2   8   4      223.15      206.90      2.47 o 
  -1   8   4       55.41       53.07      3.07 o 
   0   8   4       48.97       46.08      1.33 o 
   1   8   4      184.40      190.81      3.10 o 
   2   8   4       15.26       16.75      0.94 o 
   3   8   4      998.04     1018.18      7.13 o 
   4   8   4       28.36       35.21      1.36 o 
   5   8   4      153.40      160.62      2.66 o 
   6   8   4       21.18       21.72      1.44 o 
   7   8   4       18.37       18.66      1.47 o 
  -5   9   4       38.71       40.04      1.17 o 
  -4   9   4      119.43      108.67      1.87 o 
  -3   9   4       32.12       32.74      1.42 o 
  -2   9   4      255.88      268.64      4.14 o 
  -1   9   4      158.47      153.76      2.12 o 
   0   9   4       27.64       31.70      1.19 o 
   1   9   4      274.03      278.35      3.53 o 
   2   9   4      234.52      237.19      3.41 o 
   3   9   4       78.66       89.19      1.92 o 
   4   9   4      180.94      178.60      3.68 o 
   5   9   4        1.01        2.17      0.34 o 
  -4  10   4       16.95       13.38      1.91 o 
  -3  10   4       96.78      101.86      1.49 o 
  -2  10   4      103.42       92.26      7.80 o 
  -1  10   4      146.25      155.91      1.90 o 
   0  10   4      239.07      237.61      4.64 o 
   1  10   4       72.46       73.39      1.39 o 
   2  10   4      136.02      142.40      2.20 o 
   3  10   4       11.84        9.52      0.72 o 
 -10   1   5       73.04       84.55      1.68 o 
  -9   1   5       75.76       86.14      1.76 o 
  -8   1   5       21.07       23.01      0.90 o 
  -7   1   5      175.62      184.95      2.52 o 
  -6   1   5       18.34       20.94      0.83 o 
  -5   1   5      314.75      313.05      3.58 o 
  -4   1   5      139.81      138.59      1.77 o 
  -3   1   5       15.72       19.80      0.52 o 
  -2   1   5      175.93      176.58      1.51 o 
  -1   1   5      663.88      663.94      7.05 o 
   0   1   5      297.26      296.82      4.45 o 
   1   1   5        1.46        1.42      0.16 o 
   2   1   5      192.96      193.00      2.12 o 
   3   1   5       54.49       51.91      0.78 o 
   4   1   5        0.10        0.80      0.21 o 
   5   1   5       57.33       59.20      0.85 o 
   6   1   5      150.58      146.23      2.01 o 
   7   1   5       26.58       27.95      0.68 o 
   8   1   5      309.99      286.52      8.21 o 
   9   1   5       26.52       23.59      1.10 o 
  -9   2   5      560.35      585.86      4.72 o 
  -8   2   5       50.26       43.28      1.07 o 
  -7   2   5       64.83       71.25      1.36 o 
  -6   2   5      326.56      303.67      2.55 o 
  -5   2   5      188.55      166.24      1.99 o 
  -4   2   5      668.04      623.85      3.11 o 
  -3   2   5     1085.76     1044.25      9.66 o 
  -2   2   5     2705.13     2638.57     19.10 o 
  -1   2   5       24.90       25.30      0.95 o 
   0   2   5     1186.37     1154.40      8.51 o 
   1   2   5      164.34      158.85      1.52 o 
   2   2   5       19.74       17.89      0.48 o 
   3   2   5        8.74       10.56      0.47 o 
   4   2   5       81.29       77.96      1.63 o 
   5   2   5       79.46       79.88      2.36 o 
   6   2   5       61.58       63.91      2.04 o 
   7   2   5        4.88        5.75      0.47 o 
   8   2   5      140.13      135.09      2.95 o 
   9   2   5       24.54       27.10      1.24 o 
  -9   3   5      179.30      183.09      4.16 o 
  -8   3   5       16.07       17.15      0.71 o 
  -7   3   5      389.22      410.83      4.87 o 
  -6   3   5       31.01       26.58      0.99 o 
  -5   3   5      410.64      390.05      3.04 o 
  -4   3   5      103.27       96.11      1.14 o 
  -3   3   5        0.97        0.70      0.30 o 
  -2   3   5      243.00      228.05      2.59 o 
  -1   3   5       60.39       59.04      0.91 o 
   0   3   5       65.82       65.33      1.06 o 
   1   3   5      196.27      204.77      1.86 o 
   2   3   5       92.58       82.69      1.26 o 
   3   3   5      235.82      230.43      2.67 o 
   4   3   5       28.80       31.64      0.78 o 
   5   3   5      111.15      114.32      2.35 o 
   6   3   5      336.12      333.37      3.41 o 
   7   3   5       67.57       75.16      1.80 o 
   8   3   5      357.71      351.76      4.55 o 
   9   3   5        1.40        1.91      0.31 o 
  -9   4   5       45.15       40.18      1.34 o 
  -8   4   5      410.28      391.10      7.15 o 
  -7   4   5       23.48       20.70      1.05 o 
  -6   4   5      506.71      448.78      4.49 o 
  -5   4   5        5.73        4.65      0.56 o 
  -4   4   5      266.86      250.36      3.37 o 
  -3   4   5      102.46      104.03      2.45 o 
  -2   4   5      188.75      187.89      3.31 o 
  -1   4   5       73.98       67.30      1.63 o 
   0   4   5      737.74      771.26      5.29 o 
   1   4   5        0.24       -0.08      0.35 o 
   2   4   5      934.96      947.78      6.61 o 
   3   4   5        5.36        5.53      0.67 o 
   4   4   5      361.81      386.74      6.38 o 
   5   4   5       25.36       24.11      0.78 o 
   6   4   5      150.40      158.05      2.99 o 
   7   4   5       84.02       78.67      1.53 o 
   8   4   5      116.91      117.10      4.04 o 
   9   4   5       13.19       11.08      0.71 o 
  -8   5   5       89.01       92.12      5.10 o 
  -7   5   5       53.95       51.93      1.17 o 
  -6   5   5        5.98        5.41      0.56 o 
  -5   5   5        0.69        1.09      0.40 o 
  -4   5   5      280.64      276.88      3.25 o 
  -3   5   5      293.40      286.13      4.80 o 
  -2   5   5        5.21        7.36      1.03 o 
  -1   5   5     2401.30     2360.69     11.06 o 
   0   5   5      765.76      748.65      5.71 o 
   1   5   5     1517.35     1580.92      8.32 o 
   2   5   5      518.45      522.37      5.04 o 
   3   5   5      175.57      183.36      4.42 o 
   4   5   5      192.79      197.10      4.29 o 
   5   5   5        6.27        4.85      0.53 o 
   6   5   5        3.75        5.36      0.51 o 
   7   5   5       27.84       32.25      0.97 o 
   8   5   5       81.75       73.75      3.40 o 
  -8   6   5      734.68      810.08      8.83 o 
  -7   6   5        0.63        1.09      0.35 o 
  -6   6   5      469.07      449.54     10.44 o 
  -5   6   5      314.17      299.99      3.09 o 
  -4   6   5        2.59        3.67      0.68 o 
  -3   6   5     1489.73     1375.63     15.63 o 
  -2   6   5      310.73      283.29      5.92 o 
  -1   6   5      253.75      233.41      2.97 o 
   0   6   5      119.10      124.04      2.55 o 
   1   6   5      103.02      112.09      2.38 o 
   2   6   5     1719.16     1770.36     14.72 o 
   3   6   5       52.24       62.24      2.74 o 
   4   6   5     1195.23     1276.26      9.34 o 
   5   6   5       15.86       11.67      0.74 o 
   6   6   5      590.06      600.51      5.15 o 
   7   6   5      314.03      298.47      4.26 o 
   8   6   5       53.95       56.27      1.30 o 
  -7   7   5      103.62      102.44      3.24 o 
  -6   7   5        5.28        3.89      0.55 o 
  -5   7   5       24.75       28.44      0.97 o 
  -4   7   5      144.23      153.03      3.48 o 
  -3   7   5      487.25      480.14      7.62 o 
  -2   7   5        2.89        5.39      0.93 o 
  -1   7   5     2301.64     2272.32     32.82 o 
   0   7   5      477.25      461.25      6.52 o 
   1   7   5     1401.97     1440.32     10.01 o 
   2   7   5      372.02      356.58      5.06 o 
   3   7   5      102.13      103.39      2.32 o 
   4   7   5       47.69       48.54      1.51 o 
   5   7   5        0.67        0.49      0.34 o 
   6   7   5       13.50       12.10      0.83 o 
   7   7   5       83.07       88.23      2.85 o 
  -6   8   5      313.82      342.16     19.43 o 
  -5   8   5        8.16        9.82      0.68 o 
  -4   8   5       40.11       43.73      1.10 o 
  -3   8   5       43.50       40.03      1.61 o 
  -2   8   5       30.76       31.41      0.99 o 
  -1   8   5       87.60       82.02      2.29 o 
   0   8   5      131.52      134.44      2.55 o 
   1   8   5       10.94       10.81      0.93 o 
   2   8   5      210.81      211.38      3.11 o 
   3   8   5        1.60        1.72      0.64 o 
   4   8   5      112.18      112.36      3.58 o 
   5   8   5       55.28       49.13      1.57 o 
   6   8   5       72.94       74.83      3.97 o 
  -4   9   5      151.41      153.92      7.95 o 
  -3   9   5      118.82      112.81      2.27 o 
  -2   9   5      178.31      176.73      3.83 o 
  -1   9   5       37.06       32.68      1.46 o 
   0   9   5        8.83       12.02      0.72 o 
   1   9   5      221.99      221.14      3.57 o 
   2   9   5       56.59       58.62      1.44 o 
   3   9   5      149.72      157.69      2.55 o 
   4   9   5       12.26       11.86      0.54 o 
  -1  10   5       20.36       17.82      0.83 o 
   0  10   5      293.58      296.03      2.72 o 
   1  10   5      174.51      180.59      1.95 o 
  -9   0   6      232.51      250.02      4.56 o 
  -8   0   6      268.73      284.75      4.09 o 
  -7   0   6        9.46       11.46      0.99 o 
  -6   0   6       75.24       74.05      1.89 o 
  -5   0   6       32.26       35.59      1.23 o 
  -4   0   6     3327.57     3409.82     13.40 o 
  -3   0   6     1434.01     1441.84      7.81 o 
  -2   0   6     2321.95     2306.45     13.50 o 
  -1   0   6      837.27      803.66     15.00 o 
   0   0   6      183.55      181.44      2.16 o 
   1   0   6      210.96      212.76      2.11 o 
   2   0   6      138.43      145.85      1.74 o 
   3   0   6        3.67        7.01      0.65 o 
   4   0   6      310.33      309.83      3.79 o 
   5   0   6      174.81      170.97      2.45 o 
   6   0   6       18.23       14.76      1.02 o 
   7   0   6       21.68       20.43      1.47 o 
   8   0   6       76.41       72.37      4.12 o 
   9   0   6      428.57      451.55      7.36 o 
  -9   1   6      107.02      106.01      2.20 o 
  -8   1   6      146.86      150.57      2.07 o 
  -7   1   6      499.12      517.77      3.87 o 
  -6   1   6     2926.74     2936.80     10.79 o 
  -5   1   6      378.18      396.62      3.68 o 
  -4   1   6     2970.04     2991.94     14.33 o 
  -3   1   6       67.56       56.07      1.02 o 
  -2   1   6      336.26      324.55      3.08 o 
  -1   1   6       72.23       81.22      1.71 o 
   0   1   6       15.35       17.14      0.51 o 
   1   1   6        2.61        3.79      0.31 o 
   2   1   6       10.94       11.82      0.38 o 
   3   1   6     1996.49     2049.44     13.65 o 
   4   1   6      839.79      849.13      5.00 o 
   5   1   6     2013.86     2009.50     15.33 o 
   6   1   6      901.66      917.47      6.81 o 
   7   1   6       29.12       23.92      0.85 o 
   8   1   6      215.55      231.79      4.34 o 
   9   1   6      131.58      135.32      2.80 o 
  -9   2   6       35.03       39.27      2.35 o 
  -8   2   6       40.00       42.65      1.41 o 
  -7   2   6       35.43       37.80      1.08 o 
  -6   2   6       71.41       74.91      1.34 o 
  -5   2   6      328.52      336.02      4.13 o 
  -4   2   6      335.17      327.84      4.35 o 
  -3   2   6      515.08      499.63      2.86 o 
  -2   2   6      351.05      355.72      2.82 o 
  -1   2   6      364.04      377.54      3.12 o 
   0   2   6       19.13       18.59      0.56 o 
   1   2   6      274.81      272.32      3.42 o 
   2   2   6       11.95       11.34      0.47 o 
   3   2   6      231.62      234.49      3.60 o 
   4   2   6       94.89       93.14      1.35 o 
   5   2   6      175.47      182.03      2.06 o 
   6   2   6       74.49       68.64      1.40 o 
   7   2   6      132.22      135.77      1.81 o 
   8   2   6       24.44       20.80      0.80 o 
  -8   3   6      110.69      110.97      1.62 o 
  -7   3   6       35.03       33.78      1.11 o 
  -6   3   6       27.12       29.60      0.87 o 
  -5   3   6      389.95      387.75      6.01 o 
  -4   3   6       47.57       57.03      1.22 o 
  -3   3   6      734.51      716.92      5.86 o 
  -2   3   6       27.16       26.61      0.88 o 
  -1   3   6       50.11       44.71      0.95 o 
   0   3   6      172.63      162.62      2.09 o 
   1   3   6       13.05       13.21      0.59 o 
   2   3   6     1311.89     1291.31     11.24 o 
   3   3   6       23.93       24.74      1.08 o 
   4   3   6      433.32      430.29      3.99 o 
   5   3   6       50.04       44.61      1.16 o 
   6   3   6        0.00        0.57      0.30 o 
   7   3   6       88.94       87.57      1.35 o 
   8   3   6       11.15       10.80      0.56 o 
  -8   4   6      681.76      658.78     15.40 o 
  -7   4   6      231.91      240.79      4.26 o 
  -6   4   6       19.84       22.12      0.91 o 
  -5   4   6      625.31      624.64      5.47 o 
  -4   4   6      477.71      458.49      5.43 o 
  -3   4   6       34.64       40.21      2.65 o 
  -2   4   6      140.69      126.88      2.16 o 
  -1   4   6       21.62       25.01      0.88 o 
   0   4   6        4.93        6.86      0.53 o 
   1   4   6      199.19      190.24      3.52 o 
   2   4   6      457.64      444.74     14.96 o 
   3   4   6      664.93      662.44     15.41 o 
   4   4   6      794.00      770.53     10.88 o 
   5   4   6     1113.93     1052.07     10.73 o 
   6   4   6       58.29       56.79      1.18 o 
   7   4   6      210.24      202.01      2.85 o 
   8   4   6        0.51        0.29      0.34 o 
  -7   5   6      151.01      136.82      4.11 o 
  -6   5   6       38.98       30.04      1.16 o 
  -5   5   6       67.20       67.23      2.60 o 
  -4   5   6      186.18      154.92      3.94 o 
  -3   5   6      552.76      544.13      6.70 o 
  -2   5   6       57.41       53.93      2.05 o 
  -1   5   6      204.45      197.30      3.23 o 
   0   5   6      215.72      207.60      3.11 o 
   1   5   6       19.59       19.69      1.26 o 
   2   5   6     1045.73      981.73     27.82 o 
   3   5   6      318.98      320.51      5.34 o 
   4   5   6      105.87       88.61      3.39 o 
   5   5   6       81.36       79.37      1.80 o 
   6   5   6      143.01      140.49      3.10 o 
   7   5   6       13.71       14.39      0.56 o 
  -7   6   6       55.55       58.20      3.53 o 
  -6   6   6       18.59       13.84      0.85 o 
  -5   6   6       40.98       44.60      1.97 o 
  -4   6   6       15.75        9.54      0.82 o 
  -3   6   6       21.46       29.86      1.63 o 
  -2   6   6       21.78       24.89      1.24 o 
  -1   6   6       21.10       24.02      1.34 o 
   0   6   6      187.56      203.92      4.05 o 
   1   6   6      127.68      114.35      1.87 o 
   2   6   6       73.26       72.68      2.11 o 
   3   6   6      103.16       99.80      1.97 o 
   4   6   6        0.54        1.36      0.42 o 
   5   6   6       19.46       16.63      0.83 o 
   6   6   6        5.39        5.59      0.37 o 
   7   6   6        2.25        1.56      0.44 o 
  -6   7   6      165.33      189.60     13.54 o 
  -5   7   6       15.96       12.64      1.32 o 
  -4   7   6        0.37        0.80      0.43 o 
  -3   7   6        1.43        1.42      0.55 o 
  -2   7   6       87.06       77.32      2.46 o 
  -1   7   6        3.65        4.59      0.56 o 
   0   7   6        5.75        5.92      0.54 o 
   1   7   6        3.22        4.22      0.54 o 
   2   7   6        0.17        0.56      0.32 o 
   3   7   6       20.84       22.13      1.19 o 
   4   7   6        5.76        5.33      0.44 o 
   5   7   6        2.47        2.80      0.27 o 
   6   7   6        2.20        1.18      0.59 o 
  -4   8   6      118.77      115.52      3.14 o 
  -3   8   6        5.47        7.86      0.67 o 
  -2   8   6      191.94      178.62      2.54 o 
  -1   8   6       30.49       36.93      2.06 o 
   0   8   6       89.37       83.34      2.12 o 
   1   8   6        4.18        3.76      0.44 o 
   2   8   6       66.22       66.30      1.51 o 
   3   8   6       97.29      103.34      3.06 o 
   4   8   6      420.03      441.54     12.07 o 
  -2   9   6       18.74       18.26      0.83 o 
  -1   9   6       67.73       65.45      1.36 o 
   0   9   6       32.69       33.09      1.18 o 
   1   9   6       14.66       13.86      0.54 o 
   2   9   6       50.32       56.70      3.24 o 
  -8   1   7       75.08       87.13      2.26 o 
  -7   1   7        0.42        0.85      0.42 o 
  -6   1   7       15.59       16.93      0.86 o 
  -5   1   7        4.37        4.54      0.42 o 
  -4   1   7       83.16       84.91      1.60 o 
  -3   1   7       34.51       32.47      0.88 o 
  -2   1   7       27.33       25.89      0.83 o 
  -1   1   7        2.78        3.16      0.37 o 
   0   1   7        2.39        2.78      0.40 o 
   1   1   7      133.87      135.81      1.49 o 
   2   1   7       18.93       21.93      0.59 o 
   3   1   7       33.09       35.54      0.75 o 
   4   1   7        8.75       10.50      0.51 o 
   5   1   7        0.94        1.04      0.29 o 
   6   1   7        9.99       14.25      0.87 o 
   7   1   7        5.13        6.46      0.56 o 
   8   1   7        1.89        1.47      0.62 o 
  -8   2   7      207.23      228.31      4.12 o 
  -7   2   7      198.04      219.70      2.82 o 
  -6   2   7        6.44        5.60      0.57 o 
  -5   2   7        0.16        0.71      0.38 o 
  -4   2   7       47.04       43.50      1.20 o 
  -3   2   7     1066.19     1041.30      8.70 o 
  -2   2   7       53.74       51.85      1.24 o 
  -1   2   7     3738.28     3707.00     21.19 o 
   0   2   7      263.10      264.15      2.49 o 
   1   2   7      863.21      857.20      4.19 o 
   2   2   7      285.00      298.44      2.32 o 
   3   2   7      109.03      107.08      1.44 o 
   4   2   7        5.08        4.25      0.40 o 
   5   2   7      109.48      106.28      1.62 o 
   6   2   7       72.35       74.63      1.38 o 
   7   2   7        0.42        0.61      0.36 o 
  -7   3   7       20.73       16.93      0.80 o 
  -6   3   7       31.79       33.51      1.16 o 
  -5   3   7       60.29       52.26      1.30 o 
  -4   3   7      169.87      159.78      2.98 o 
  -3   3   7        4.14        3.06      0.48 o 
  -2   3   7      346.76      339.52      3.43 o 
  -1   3   7        5.94        5.24      0.55 o 
   0   3   7      187.04      179.71      1.93 o 
   1   3   7       37.09       37.76      1.03 o 
   2   3   7       65.52       65.35      1.30 o 
   3   3   7        3.73        3.75      0.42 o 
   4   3   7        5.70        7.96      0.55 o 
   5   3   7        0.97        2.17      0.69 o 
   6   3   7       33.55       42.58      0.92 o 
   7   3   7        2.75        3.72      0.35 o 
  -7   4   7       71.76       78.70      2.94 o 
  -6   4   7        0.85        0.88      0.38 o 
  -5   4   7       67.43       66.03      1.85 o 
  -4   4   7        4.61        2.78      0.92 o 
  -3   4   7      404.35      365.18      4.42 o 
  -2   4   7       46.85       47.03      1.31 o 
  -1   4   7      698.27      659.55     12.90 o 
   0   4   7       14.06       13.97      0.90 o 
   1   4   7      330.31      324.79      4.73 o 
   2   4   7        6.69        7.20      0.63 o 
   3   4   7       67.97       70.29      3.36 o 
   4   4   7        8.73        8.48      0.58 o 
   5   4   7      129.48      131.38      3.82 o 
   6   4   7        2.33        2.05      0.35 o 
   7   4   7      240.02      234.19      2.75 o 
  -6   5   7        4.12        4.34      0.75 o 
  -5   5   7       91.64       92.57      2.46 o 
  -4   5   7       44.65       46.78      3.53 o 
  -3   5   7      136.48      133.96      3.54 o 
  -2   5   7      949.18      924.45     17.50 o 
  -1   5   7        0.05        1.02      0.55 o 
   0   5   7     1234.59     1262.50      7.42 o 
   1   5   7      257.64      256.70      4.31 o 
   2   5   7       77.38       85.96      3.68 o 
   3   5   7      179.49      168.85      4.33 o 
   4   5   7        1.41        1.46      0.53 o 
   5   5   7       37.59       34.00      1.01 o 
   6   5   7       26.21       27.82      0.81 o 
  -5   6   7      245.66      249.23      2.93 o 
  -4   6   7      190.95      182.28      2.45 o 
  -3   6   7        0.88        0.76      0.40 o 
  -2   6   7      225.58      202.45      4.56 o 
  -1   6   7      173.14      174.85      2.63 o 
   0   6   7      150.96      164.25      3.31 o 
   1   6   7        8.14        8.03      0.72 o 
   2   6   7      240.14      242.51      3.17 o 
   3   6   7      544.86      574.12      6.49 o 
   4   6   7       26.82       25.32      1.87 o 
   5   6   7      781.78      739.20     21.41 o 
  -4   7   7       58.87       65.68      1.47 o 
  -3   7   7        0.81        1.58      0.35 o 
  -2   7   7      575.71      595.31      5.51 o 
  -1   7   7        0.49        0.99      0.38 o 
   0   7   7      922.33      956.94      5.72 o 
   1   7   7       78.99       75.62      1.97 o 
   2   7   7      224.26      232.32      6.03 o 
   3   7   7       99.14       82.15      7.06 o 
   4   7   7       43.08       40.64      3.53 o 
  -2   8   7        5.88        7.65      0.88 o 
  -1   8   7       50.53       58.96      2.06 o 
   0   8   7       81.41       80.10      3.09 o 
   1   8   7       63.22       73.88      2.65 o 
   2   8   7       85.51       81.54      2.65 o 
  -6   0   8        8.30       11.19      1.18 o 
  -5   0   8      268.89      283.86      4.23 o 
  -4   0   8      116.48      110.58      2.20 o 
  -3   0   8     1166.52     1182.18      7.26 o 
  -2   0   8      335.69      347.86      4.48 o 
  -1   0   8      562.28      571.84      5.74 o 
   0   0   8     1471.47     1510.53      9.27 o 
   1   0   8      441.68      443.93      4.41 o 
   2   0   8      934.06      956.24     10.45 o 
   3   0   8      174.96      157.07      3.30 o 
   4   0   8        3.78        3.32      0.64 o 
   5   0   8        0.52        1.72      0.74 o 
   6   0   8      360.24      343.52      7.36 o 
  -6   1   8      149.74      159.80      2.41 o 
  -5   1   8     1097.45     1084.98     19.51 o 
  -4   1   8        0.95        2.45      0.34 o 
  -3   1   8      221.52      255.08     19.10 o 
  -2   1   8       17.86       17.86      0.67 o 
  -1   1   8       12.30       11.53      0.63 o 
   0   1   8       61.77       64.96      1.22 o 
   1   1   8       82.12       82.71      1.36 o 
   2   1   8      537.81      549.11      4.04 o 
   3   1   8      211.63      206.50      2.17 o 
   4   1   8      785.69      777.30     10.33 o 
   5   1   8      535.25      492.91      7.86 o 
   6   1   8      146.49      143.40      3.22 o 
  -6   2   8      101.70      110.34      6.92 o 
  -5   2   8      361.77      363.99      4.40 o 
  -4   2   8        1.18        2.37      0.47 o 
  -3   2   8      162.60      166.45      3.30 o 
  -2   2   8       29.25       26.47      0.85 o 
  -1   2   8       41.81       42.22      1.07 o 
   0   2   8      397.91      392.19      3.62 o 
   1   2   8      116.23      119.68      1.60 o 
   2   2   8      367.75      371.21      4.34 o 
   3   2   8      234.34      233.69      3.48 o 
   4   2   8       31.38       33.25      0.99 o 
   5   2   8       60.26       60.02      1.18 o 
   6   2   8        1.83        3.76      0.44 o 
  -6   3   8       87.52       97.25      2.39 o 
  -5   3   8       10.58       12.92      1.77 o 
  -4   3   8      589.54      585.23     12.80 o 
  -3   3   8       56.80       61.63      1.29 o 
  -2   3   8      273.24      274.50      2.98 o 
  -1   3   8      108.22      106.83      1.72 o 
   0   3   8       28.18       28.74      0.93 o 
   1   3   8      105.41      103.75      1.51 o 
   2   3   8       21.36       20.95      0.83 o 
   3   3   8       99.89      100.64      3.07 o 
   4   3   8        0.09        0.73      0.29 o 
   5   3   8        9.19        7.39      0.41 o 
   6   3   8       11.12        8.24      0.71 o 
  -5   4   8      299.56      306.08      7.36 o 
  -4   4   8      169.18      183.75      3.00 o 
  -3   4   8      118.81      118.71      2.60 o 
  -2   4   8       19.52       22.44      0.86 o 
  -1   4   8      193.67      188.06      4.18 o 
   0   4   8        0.28        1.22      0.76 o 
   1   4   8        0.42        1.50      0.91 o 
   2   4   8       25.78       21.32      1.16 o 
   3   4   8      260.68      242.61      2.64 o 
   4   4   8      138.83      128.87      2.54 o 
   5   4   8      156.95      154.68      2.42 o 
  -4   5   8      399.18      410.05      8.09 o 
  -3   5   8       11.37       10.95      0.85 o 
  -2   5   8      284.97      281.41      4.58 o 
  -1   5   8       74.29       78.15      1.69 o 
   0   5   8       16.41       17.32      2.06 o 
   1   5   8       43.39       40.61      1.77 o 
   2   5   8       16.91       12.42      1.31 o 
   3   5   8        5.61        4.37      0.61 o 
   4   5   8       62.00       61.85      1.97 o 
  -3   6   8       10.43        6.77      0.88 o 
  -2   6   8       41.40       45.97      1.91 o 
  -1   6   8       36.77       37.96      1.91 o 
   0   6   8       57.72       68.91      1.87 o 
   1   6   8        5.74        6.77      1.18 o 
   2   6   8       44.98       50.92      2.35 o 
   3   6   8       39.79       39.15      2.06 o 
  -4   1   9        6.35        7.99      0.62 o 
  -3   1   9       13.33       11.63      0.65 o 
  -2   1   9        3.97        4.39      0.48 o 
  -1   1   9        0.16        0.89      0.40 o 
   0   1   9       14.61       14.59      0.69 o 
   1   1   9        0.07        0.98      0.41 o 
   2   1   9       49.11       56.85      1.28 o 
   3   1   9       52.43       62.43      1.49 o 
   4   1   9        1.95        2.40      0.61 o 
  -4   2   9        1.85        1.62      0.62 o 
  -3   2   9        1.10        1.58      0.37 o 
  -2   2   9      293.69      289.11      7.65 o 
  -1   2   9       11.82       10.59      0.60 o 
   0   2   9      735.08      777.76      4.99 o 
   1   2   9      347.67      356.65      4.54 o 
   2   2   9      110.60      118.26      4.14 o 
   3   2   9      163.03      178.73      3.04 o 
   4   2   9        1.35        4.03      0.88 o 
  -3   3   9      165.71      150.25      7.95 o 
  -2   3   9       13.07       13.29      1.00 o 
  -1   3   9      104.75      107.23      1.87 o 
   0   3   9       27.94       28.49      0.79 o 
   1   3   9       33.48       36.28      1.17 o 
   2   3   9       12.77       16.04      1.25 o 
   3   3   9       68.59       72.92      3.53 o 
  -2   4   9      257.52      234.71      3.73 o 
  -1   4   9        0.67        1.05      0.59 o 
   0   4   9      114.83      109.46      3.39 o 
   1   4   9        2.22        1.06      0.59 o 
   2   4   9       37.27       37.38      2.06 o 
                                                 
